# Supplementary material for: Comparative Analysis of Volatile Organic Compounds in Freshwater-Cultured and Saline–Alkaline Selectively Bred Tilapia Using Electronic Nose, GC-IMS, and HS-SPME-GC-MS
Source: Foods. 2025 Nov 18;14(22):3946. doi: 10.3390/foods14223946 (PMC12651432; doi:10.3390/foods14223946)
Supplement: Supplementary file 1 [file foods-14-03946-s001.zip]

Archive with 1 entries (1 files):
- foods-3952669-supplementary.pdf
